# Supplementary material for: High-Definition Transcranial Direct Current Stimulation (HD-tDCS) Therapy in Amyotrophic Lateral Sclerosis: Study Protocol for a Multicenter Randomized Controlled Clinical Trial
Source: J Clin Med. 2025 Sep 23;14(19):6701. doi: 10.3390/jcm14196701 (PMC12525124; doi:10.3390/jcm14196701)
Supplement: Supplementary file 1 [file jcm-14-06701-s001.zip]

Archive with 3 entries (3 files):
- jcm-3685550-S1.pdf
- jcm-3685550-S2.pdf
- jcm-3685550-S3.pdf
